# Supplementary material for: MA-CharNet: Multi-angle fusion character recognition network
Source: PLoS One. 2022 Aug 29;17(8):e0272601. doi: 10.1371/journal.pone.0272601 (PMC9423680; doi:10.1371/journal.pone.0272601)
Supplement: S1 Appendix — (ZIP) [file pone.0272601.s001.zip]

Archive with 2 entries (1 files):
- Appendix/
- Appendix/content-permission-form.pdf
